# Supplementary material for: In situ architecture of plasmodesmata in Physcomitrium patens resolved by cryo-electron tomography
Source: Nat Plants. 2026 May 14;12(5):1051–61. doi: 10.1038/s41477-026-02294-9 (PMC13197227; doi:10.1038/s41477-026-02294-9)
Supplement: Supplementary file 7 — Proteomics-derived list of desmotubule coating assembly candidate proteins with their corresponding Arabidopsis orthologues and functional annotations. [file 41477_2026_2294_MOESM7_ESM.xlsx]

## Sheet: scaffold candidates
PhyscoID	Physco protein group	AGI ortholog	Description
Pp3c24_9700V3.3.p	Pp3c24_9700V3.3.p;Pp3c24_9700V3.2.p;Pp3c24_9700V3.1.p	AT4G17170	AT-RAB2, ATRABB1C, ATRAB2A, RAB2A, RABB1C, ATRAB-B1B, RAB-B1B | RABB1C (ARABIDOPSIS RAB GTPASE HOMOLOG B1C); GTP binding / GTPase | chr4:9644713-9646366 REVERSE
Pp3c13_21070V3.6.p	Pp3c13_21070V3.6.p;Pp3c13_21070V3.5.p;Pp3c13_21070V3.4.p	AT2G46170	reticulon family protein (RTNLB5) | chr2:18965313-18967213 FORWARD
Pp3c13_21220V3.5.p	Pp3c13_21220V3.5.p;Pp3c13_21220V3.4.p;Pp3c13_21220V3.3.p	AT2G46170	reticulon family protein (RTNLB5) | chr2:18965313-18967213 FORWARD
Pp3c3_26340V3.2.p	Pp3c3_26340V3.2.p;Pp3c3_26340V3.1.p	AT2G46170	reticulon family protein (RTNLB5) | chr2:18965313-18967213 FORWARD
Pp3c3_26400V3.4.p	Pp3c3_26400V3.4.p;Pp3c3_26400V3.3.p;Pp3c3_26400V3.2.p	AT2G46170	reticulon family protein (RTNLB5) | chr2:18965313-18967213 FORWARD
Pp3c27_520V3.2.p	Pp3c27_520V3.2.p;Pp3c27_520V3.1.p	AT5G48060	C2 domain-containing protein | chr5:19475296-19479002 FORWARD
Pp3c14_25200V3.2.p	Pp3c14_25200V3.2.p;Pp3c14_25200V3.3.p;Pp3c14_25200V3.1.p	AT3G57880	C2 domain-containing protein | chr3:21430983-21434600 REVERSE
Pp3c4_1550V3.2.p	Pp3c4_1550V3.2.p;Pp3c4_1550V3.1.p	AT5G15290	integral membrane family protein | chr5:4967011-4968035 FORWARD
Pp3c14_7560V3.3.p	Pp3c14_7560V3.3.p;Pp3c14_7560V3.2.p;Pp3c14_7560V3.1.p;Pp3c10_8060V3.3.p;Pp3c10_8060V3.2.p;Pp3c10_8060V3.1.p	AT3G24160	PMP | PMP (PUTATIVE TYPE 1 MEMBRANE PROTEIN) | chr3:8726122-8729389 FORWARD
Pp3c2_30870V3.3.p	Pp3c2_30870V3.3.p;Pp3c2_30870V3.2.p;Pp3c2_30870V3.1.p;Pp3c21_9230V3.2.p;Pp3c21_9230V3.1.p;Pp3c11_1230V3.3.p;Pp3c11_1230V3.2.p;Pp3c11_1230V3.1.p;Pp3c1_2270V3.2.p;Pp3c1_2270V3.1.p;Pp3c11_1230V3.4.p;Pp3c7_22860V3.2.p;Pp3c7_22860V3.1.p	AT5G10260	AtRABH1e | AtRABH1e (Arabidopsis Rab GTPase homolog H1e); GTP binding | chr5:3219991-3221515 FORWARD
Pp3c9_16970V3.3.p	Pp3c9_16970V3.3.p;Pp3c9_16970V3.2.p;Pp3c9_16970V3.1.p	AT4G34150	C2 domain-containing protein | chr4:16354946-16357293 FORWARD
Pp3c4_21130V3.2.p	Pp3c4_21130V3.2.p;Pp3c4_21130V3.1.p	AT3G62600	ATERDJ3B | ATERDJ3B; heat shock protein binding / unfolded protein binding | chr3:23150790-23153510 REVERSE
Pp3c11_11200V3.3.p	Pp3c11_11200V3.3.p;Pp3c11_11200V3.1.p;Pp3c2_24890V3.2.p;Pp3c2_24890V3.1.p	AT1G52280	AtRABG3d | AtRABG3d (Arabidopsis Rab GTPase homolog G3d); GTP binding | chr1:19467969-19469586 REVERSE
Pp3c10_11080V3.4.p	Pp3c10_11080V3.4.p;Pp3c10_11080V3.3.p;Pp3c10_11080V3.2.p;Pp3c10_11080V3.1.p	AT4G11610	C2 domain-containing protein | chr4:7013729-7018049 REVERSE
Pp3c2_17710V3.1.p	Pp3c2_17710V3.1.p;Pp3c2_17710V3.2.p;Pp3c2_17710V3.3.p	AT3G63460	WD-40 repeat family protein | chr3:23430644-23437344 REVERSE
Pp3c7_23740V3.3.p	Pp3c7_23740V3.3.p;Pp3c7_23740V3.2.p;Pp3c7_23740V3.1.p	AT2G23810	TET8 | TET8 (TETRASPANIN8) | chr2:10135605-10137561 REVERSE
Pp3c4_3550V3.6.p	Pp3c4_3550V3.6.p;Pp3c4_3550V3.5.p;Pp3c4_3550V3.4.p;Pp3c4_3550V3.3.p;Pp3c4_3550V3.2.p;Pp3c4_3550V3.1.p	AT1G63260	TET10 | TET10 (TETRASPANIN10) | chr1:23466800-23469204 REVERSE
Pp3c8_3750V3.4.p	Pp3c8_3750V3.4.p;Pp3c8_3750V3.3.p;Pp3c8_3750V3.2.p	AT1G63260	TET10 | TET10 (TETRASPANIN10) | chr1:23466800-23469204 REVERSE
Pp3c17_24130V3.3.p	Pp3c17_24130V3.3.p;Pp3c17_24130V3.2.p;Pp3c17_24130V3.1.p	AT1G12360	KEU | KEU (keule); protein transporter | chr1:4200876-4206404 FORWARD
Pp3c16_21430V3.2.p	Pp3c16_21430V3.2.p;Pp3c16_21430V3.1.p	AT5G22330	ATTIP49A, RIN1 | RIN1 (RESISTANCE TO PSEUDOMONAS SYRINGAE PV MACULICOLA INTERACTOR 1); protein binding | chr5:7390796-7394194 REVERSE
Pp3c15_4620V3.2.p	Pp3c15_4620V3.2.p;Pp3c15_4620V3.1.p	AT5G42765	INVOLVED IN: biological_process unknown; LOCATED IN: thylakoid, chloroplast thylakoid membrane, chloroplast; EXPRESSED IN: 22 plant structures; EXPRESSED DURING: 13 growth stages; CONTAINS InterPro DOMAIN/s: Twin-arginine translocation pathway signal (InterPro:IPR006311); Has 13 Blast hits to 13 proteins in 4 species: Archae - 0; Bacteria - 0; Metazoa - 0; Fungi - 0; Plants - 13; Viruses - 0; Oth…
Pp3c9_12510V3.5.p	Pp3c9_12510V3.5.p;Pp3c9_12510V3.4.p;Pp3c9_12510V3.3.p;Pp3c9_12510V3.2.p;Pp3c9_12510V3.1.p;Pp3c9_12510V3.6.p	AT4G34150	C2 domain-containing protein | chr4:16354946-16357293 FORWARD
Pp3c20_8650V3.2.p	Pp3c20_8650V3.2.p;Pp3c20_8650V3.1.p	AT1G20080	SYTB, ATSYTB, NTMC2TYPE1.2, NTMC2T1.2 | SYTB | chr1:6962132-6965045 FORWARD
Pp3c24_11156V3.1.p	Pp3c24_11156V3.1.p;Pp3c24_11150V3.1.p	AT2G20990	SYTA, NTMC2TYPE1.1, ATSYTA, NTMC2T1.1, SYT1 | SYTA (SYNAPTOTAGMIN A) | chr2:9014562-9018097 FORWARD
Pp3c27_6710V3.3.p	Pp3c27_6710V3.3.p;Pp3c27_6710V3.2.p;Pp3c27_6710V3.1.p	AT1G05500	SYTE, ATSYTE, NTMC2TYPE2.1, NTMC2T2.1 | NTMC2T2.1 | chr1:1624955-1629224 FORWARD
Pp3c16_9250V3.3.p	Pp3c16_9250V3.3.p;Pp3c16_9250V3.2.p;Pp3c16_9250V3.1.p	AT5G48060	C2 domain-containing protein | chr5:19475296-19479002 FORWARD
Pp3c27_540V3.2.p	Pp3c27_540V3.2.p;Pp3c27_540V3.1.p	AT5G48060	C2 domain-containing protein | chr5:19475296-19479002 FORWARD
Pp3c1_8440V3.2.p	Pp3c1_8440V3.2.p;Pp3c1_8440V3.1.p;Pp3c1_8440V3.3.p;Pp3c1_8440V3.4.p	AT1G59610	ADL3, CF1 | ADL3 (ARABIDOPSIS DYNAMIN-LIKE 3); GTPase | chr1:21893221-21901086 FORWARD
Pp3c19_3640V3.2.p	Pp3c19_3640V3.2.p;Pp3c19_3640V3.1.p	AT1G59610	ADL3, CF1 | ADL3 (ARABIDOPSIS DYNAMIN-LIKE 3); GTPase | chr1:21893221-21901086 FORWARD
unknowns without Arabidopsis ortholog
Pp3c14_5560V3.3.p	Pp3c14_5560V3.3.p;Pp3c14_5560V3.2.p;Pp3c14_5560V3.1.p	NA	protein of unknown function
Pp3c10_20360V3.3.p	Pp3c10_20360V3.3.p;Pp3c10_20360V3.2.p;Pp3c10_20360V3.1.p	NA	protein of unknown function
Pp3c6_29090V3.2.p	Pp3c6_29090V3.2.p;Pp3c6_29090V3.1.p	NA	protein of unknown function
Pp3c10_9270V3.2.p	Pp3c10_9270V3.2.p;Pp3c10_9270V3.1.p	NA	protein of unknown function
Pp3c6_17399V3.1.p	Pp3c6_17399V3.1.p;Pp3c25_13360V3.2.p;Pp3c25_13360V3.1.p;Pp3s350_10V3.2.p;Pp3c1_42420V3.2.p;Pp3c1_42250V3.2.p;Pp3c1_42250V3.1.p;Pp3c1_42230V3.2.p;Pp3c1_42230V3.1.p;Pp3s350_10V3.1.p;Pp3c1_42420V3.1.p	NA	protein of unknown function
Pp3c14_14450V3.2.p	Pp3c14_14450V3.2.p;Pp3c14_14450V3.1.p	NA	protein of unknown function
Pp3c4_29000V3.2.p	Pp3c4_29000V3.2.p;Pp3c4_29000V3.1.p	NA	protein of unknown function
Pp3c2_8570V3.2.p	Pp3c2_8570V3.2.p;Pp3c2_8570V3.1.p	NA	protein of unknown function
Pp3c11_15530V3.2.p	Pp3c11_15530V3.2.p;Pp3c11_15530V3.1.p	NA	protein of unknown function
Pp3c9_1620V3.2.p	Pp3c9_1620V3.2.p;Pp3c9_1620V3.1.p	NA	protein of unknown function
Pp3c19_20870V3.2.p	Pp3c19_20870V3.2.p;Pp3c19_20870V3.1.p	NA	protein of unknown function
Pp3c11_24130V3.2.p	Pp3c11_24130V3.2.p;Pp3c11_24130V3.1.p	NA	protein of unknown function
Pp3c6_17710V3.1.p	Pp3c6_17710V3.1.p;Pp3c6_17710V3.3.p;Pp3c6_17710V3.2.p	NA	protein of unknown function
Pp3c6_1500V3.2.p	Pp3c6_1500V3.2.p;Pp3c6_1500V3.1.p	NA	protein of unknown function
