# Supplementary material for: In situ architecture of plasmodesmata in Physcomitrium patens resolved by cryo-electron tomography
Source: Nat Plants. 2026 May 14;12(5):1051–61. doi: 10.1038/s41477-026-02294-9 (PMC13197227; doi:10.1038/s41477-026-02294-9)
Supplement: Supplementary file 8 — Statistical test results for all analyses, including sample sizes, descriptive statistics (mean, median and standard deviation), U statistics and P values. [file 41477_2026_2294_MOESM8_ESM.txt]

#### Cell wall thickness ####
#### CW_thickness_datasources.csv ####
WT Proto vs. WT Gameto: Mann-Whitney-Wilcoxon test two-sided, P_val:6.483e-11 U_stat=5.000e+01
WT Proto vs. ABA Proto: Mann-Whitney-Wilcoxon test two-sided, P_val:2.931e-01 U_stat=7.560e+02
WT Proto vs. GHL17 Proto: Mann-Whitney-Wilcoxon test two-sided, P_val:1.656e-06 U_stat=1.670e+03
WT Proto: n=44, Mean=232.32, Median=219.31, StdDev=58.22
WT Gameto: n=28, Mean=362.76, Median=333.80, StdDev=75.39
ABA Proto: n=30, Mean=214.98, Median=211.72, StdDev=43.19
GHL17 Proto: n=48, Mean=180.04, Median=169.79, StdDev=34.88

#### PD length ####
#### end2end_datasources.csv ####
WT Proto vs. WT Gameto: Mann-Whitney-Wilcoxon test two-sided, P_val:1.995e-06 U_stat=7.000e+00
WT Proto vs. ABA Proto: Mann-Whitney-Wilcoxon test two-sided, P_val:9.034e-06 U_stat=2.100e+01
WT Proto vs. GHL17 Proto: Mann-Whitney-Wilcoxon test two-sided, P_val:8.054e-03 U_stat=3.850e+02
WT Proto: n=22, Mean=265.58, Median=260.69, StdDev=53.01
WT Gameto: n=14, Mean=424.13, Median=398.63, StdDev=57.20
ABA Proto: n=15, Mean=367.52, Median=368.90, StdDev=37.69
GHL17 Proto: n=24, Mean=226.47, Median=215.95, StdDev=34.79

#### Aperture width ####
#### Neck_width_datasources.csv ####
WT Proto vs. WT Gameto: Mann-Whitney-Wilcoxon test two-sided, P_val:2.520e-02 U_stat=5.800e+02
WT Proto vs. ABA Proto: Mann-Whitney-Wilcoxon test two-sided, P_val:1.808e-12 U_stat=1.236e+03
WT Proto vs. GHL17 Proto: Mann-Whitney-Wilcoxon test two-sided, P_val:3.025e-12 U_stat=1.765e+02
WT Proto: n=38, Mean=40.17, Median=38.85, StdDev=4.82
WT Gameto: n=43, Mean=42.84, Median=41.75, StdDev=7.35
ABA Proto: n=33, Mean=13.72, Median=1.00, StdDev=14.68
GHL17 Proto: n=59, Mean=53.94, Median=52.58, StdDev=8.55

#### Desmotubule length ####
#### Contour_length_datasources.csv ####
WT Proto vs. WT Gameto: Mann-Whitney-Wilcoxon test two-sided, P_val:1.995e-06 U_stat=7.000e+00
WT Proto vs. ABA Proto: Mann-Whitney-Wilcoxon test two-sided, P_val:6.765e-06 U_stat=1.900e+01
WT Proto vs. GHL17 Proto: Mann-Whitney-Wilcoxon test two-sided, P_val:6.315e-02 U_stat=3.490e+02
WT Proto: n=22, Mean=273.03, Median=266.40, StdDev=52.30
WT Gameto: n=14, Mean=433.87, Median=409.27, StdDev=61.31
ABA Proto: n=15, Mean=381.05, Median=379.24, StdDev=39.94
GHL17 Proto: n=24, Mean=246.58, Median=233.03, StdDev=48.19

#### Desmotubule sinuosity ####
#### Sinuosity_datasources.csv ####
WT Proto vs. WT Gameto: Mann-Whitney-Wilcoxon test two-sided, P_val:3.988e-01 U_stat=1.805e+02
WT Proto vs. ABA Proto: Mann-Whitney-Wilcoxon test two-sided, P_val:2.276e-01 U_stat=1.255e+02
WT Proto vs. GHL17 Proto: Mann-Whitney-Wilcoxon test two-sided, P_val:4.165e-04 U_stat=1.030e+02
WT Proto: n=22, Mean=1.03, Median=1.02, StdDev=0.02
WT Gameto: n=14, Mean=1.02, Median=1.02, StdDev=0.02
ABA Proto: n=15, Mean=1.04, Median=1.04, StdDev=0.02
GHL17 Proto: n=24, Mean=1.08, Median=1.08, StdDev=0.06

#### Max sleeve width ####
#### Max_sleeve_datasources.csv ####
WT Proto vs. WT Gameto: Mann-Whitney-Wilcoxon test two-sided, P_val:6.404e-02 U_stat=2.800e+02
WT Proto vs. ABA Proto: Mann-Whitney-Wilcoxon test two-sided, P_val:4.006e-02 U_stat=2.040e+02
WT Proto vs. GHL17 Proto: Mann-Whitney-Wilcoxon test two-sided, P_val:6.567e-05 U_stat=7.300e+01
WT Proto: n=16, Mean=31.44, Median=29.96, StdDev=5.98
WT Gameto: n=26, Mean=26.84, Median=26.70, StdDev=6.76
ABA Proto: n=18, Mean=27.31, Median=25.65, StdDev=6.25
GHL17 Proto: n=32, Mean=44.47, Median=44.30, StdDev=10.68

#### Max PD width ####
#### Max_width_datasources.csv ####
WT Proto vs. WT Gameto: Mann-Whitney-Wilcoxon test two-sided, P_val:6.044e-01 U_stat=2.285e+02
WT Proto vs. ABA Proto: Mann-Whitney-Wilcoxon test two-sided, P_val:9.039e-01 U_stat=1.480e+02
WT Proto vs. GHL17 Proto: Mann-Whitney-Wilcoxon test two-sided, P_val:4.316e-05 U_stat=6.850e+01
WT Proto: n=16, Mean=65.09, Median=61.64, StdDev=11.24
WT Gameto: n=26, Mean=62.66, Median=61.30, StdDev=9.21
ABA Proto: n=18, Mean=63.27, Median=63.19, StdDev=8.14
GHL17 Proto: n=32, Mean=85.28, Median=84.50, StdDev=15.27

#### Assembly length ####
#### DTcoatlength_datasources.csv ####
WT Proto vs. WT Gameto: Mann-Whitney-Wilcoxon test two-sided, P_val:3.588e-05 U_stat=0.000e+00
WT Proto vs. ABA Proto: Mann-Whitney-Wilcoxon test two-sided, P_val:2.589e-01 U_stat=2.020e+02
WT Proto vs. GHL17 Proto: Mann-Whitney-Wilcoxon test two-sided, P_val:7.139e-02 U_stat=3.195e+02
WT Proto: n=15, Mean=115.11, Median=114.22, StdDev=16.77
WT Gameto: n=10, Mean=417.08, Median=422.39, StdDev=26.99
ABA Proto: n=22, Mean=108.15, Median=100.69, StdDev=36.88
GHL17 Proto: n=32, Mean=105.95, Median=105.24, StdDev=16.67

#### Assembly width ####
#### DTcoatwidth_datasources.csv ####
WT Proto vs. WT Gameto: Mann-Whitney-Wilcoxon test two-sided, P_val:9.767e-01 U_stat=1.815e+02
WT Proto vs. ABA Proto: Mann-Whitney-Wilcoxon test two-sided, P_val:3.228e-07 U_stat=3.240e+02
WT Proto vs. GHL17 Proto: Mann-Whitney-Wilcoxon test two-sided, P_val:1.478e-01 U_stat=2.590e+02
WT Proto: n=18, Mean=24.14, Median=23.84, StdDev=2.17
WT Gameto: n=20, Mean=24.50, Median=23.91, StdDev=3.06
ABA Proto: n=18, Mean=18.98, Median=19.09, StdDev=1.49
GHL17 Proto: n=38, Mean=25.12, Median=25.12, StdDev=3.17

#### Central DT width ####
#### DTthincenter_datasources.csv ####
WT Proto vs. ABA Proto: Mann-Whitney-Wilcoxon test two-sided, P_val:1.331e-01 U_stat=5.100e+01
WT Proto vs. GHL17 Proto: Mann-Whitney-Wilcoxon test two-sided, P_val:1.897e-03 U_stat=3.100e+01
WT Proto: n=10, Mean=10.53, Median=10.37, StdDev=1.47
ABA Proto: n=7, Mean=9.08, Median=9.15, StdDev=1.07
GHL17 Proto: n=21, Mean=13.16, Median=12.94, StdDev=1.99

#### Aniline blue fluorescence intensity ####
#### callose_quant_datasources.csv ####
WT Proto vs. ABA Proto: Mann-Whitney-Wilcoxon test two-sided, P_val:2.666e-02 U_stat=1.975e+03
WT Proto vs. GHL17 Proto: Mann-Whitney-Wilcoxon test two-sided, P_val:2.193e-02 U_stat=2.185e+03
WT Proto: n=73, Mean=1.95, Median=1.75, StdDev=1.22
ABA Proto: n=69, Mean=2.35, Median=2.34, StdDev=1.20
GHL17 Proto: n=48, Mean=1.40, Median=1.51, StdDev=0.73

#### Ratio of fluorescence intensity at PD and non-PD ROI ####
#### mctp_pdindex_quant_datasources.csv ####
$\it{Pp}$MCTP2 vs. $\it{Pp}$MCTP4: Mann-Whitney-Wilcoxon test two-sided, P_val:5.483e-03 U_stat=1.450e+02
$\it{Pp}$MCTP2: n=23, Mean=2.44, Median=2.25, StdDev=0.84
$\it{Pp}$MCTP4: n=24, Mean=5.36, Median=3.66, StdDev=5.49

#### C2A-B tether length ####
#### tether_length.csv ####
GHL17 Proto: n=72, Mean=19.79, Median=19.71, StdDev=4.20
