# Supplementary material for: In situ architecture of plasmodesmata in Physcomitrium patens resolved by cryo-electron tomography
Source: Nat Plants. 2026 May 14;12(5):1051–61. doi: 10.1038/s41477-026-02294-9 (PMC13197227; doi:10.1038/s41477-026-02294-9)
Supplement: Supplementary file 9 — Statistical source data. [file 41477_2026_2294_MOESM9_ESM.xlsx]

## Sheet: Fig.2f_ApertureWidth
Data value	Data set ID	Replicate ID
36.67	1	1
47.89	1	1
35.26	1	2
34.5	1	2
31.96	1	2
46.66	1	2
42.53	1	2
39.58	1	2
38.18	1	2
34.5	1	2
34.68	1	2
38.88	1	2
44.49	1	2
36.64	1	2
46.3	1	2
47.92	1	2
36.61	1	3
43.79	1	3
38.82	1	3
41.43	1	3
37.34	1	3
38.72	1	3
44.4	1	3
35.97	1	3
40.98	1	3
38.18	1	3
38.02	1	3
36.2	1	3
43.67	1	3
44.36	1	3
54.65	1	3
43.65	1	3
35.93	1	3
40.52	1	3
39.48	1	3
35.77	1	3
36.72	1	3
44.55	1	3
54.06	2	1
59.91	2	1
24.59	2	1
45.11	2	1
52.57	2	1
53.36	2	1
53.36	2	1
41.59	2	1
33	2	1
36.94	2	1
41.75	2	1
40.35	2	1
42.71	2	1
40.64	2	1
37.48	2	1
37.91	2	1
24.59	2	1
45.25	2	2
36.61	2	2
38.82	2	2
40.93	2	2
37.37	2	2
39.18	2	2
58.44	2	2
45.02	2	2
47.88	2	2
44.35	2	2
43.85	2	3
41.16	2	3
40.86	2	3
36.61	2	3
37.34	2	3
47.92	2	3
47.19	2	3
47.19	2	3
39.03	2	3
39.58	2	3
47.69	2	3
50.23	2	3
42.94	2	3
43.7	2	3
45.81	2	3
37.32	2	3
43.35	3	1
49.82	3	1
31.03	3	1
38.51	3	1
48.9	3	1
50.06	3	1
53.58	3	1
50.83	3	1
47.1	3	1
47.95	3	1
47.95	3	1
52.77	3	1
50.72	3	1
49.89	3	1
46.44	3	2
51.63	3	2
51.65	3	2
51.24	3	2
49.78	3	2
53.09	3	2
50.72	3	2
34.77	3	2
49.77	3	2
40.9	3	2
52.56	3	2
52.58	3	2
56.91	3	2
48.02	3	2
49.77	3	2
47.91	3	2
61.34	3	3
59.04	3	3
42.24	3	3
69.69	3	3
59.25	3	3
56.76	3	3
54.93	3	3
66.13	3	3
60.17	3	3
65.23	3	3
61.92	3	3
44.4	3	3
72.02	3	3
55.67	3	3
57.04	3	3
61.25	3	3
63.39	3	3
66.17	3	3
68.29	3	3
45.95	3	3
62.05	3	3
50.73	3	3
66.13	3	3
59.27	3	3
60.89	3	3
55.77	3	3
63.45	3	3
61.03	3	3
62.2	3	3
0	4	1
0	4	1
0	4	1
0	4	1
24.65	4	1
24.65	4	1
37.91	4	1
33.97	4	1
0	4	1
0	4	2
0	4	2
18.36	4	2
0.7	4	2
0	4	2
0	4	2
0	4	2
0	4	2
32.17	4	2
0	4	2
0	4	2
30.98	4	3
0	4	3
25.59	4	3
32.45	4	3
1	4	3
23.24	4	3
32.66	4	3
29.7	4	3
24.95	4	3
29.7	4	3
27.54	4	3
0	4	3
22.54	4	3

## Sheet: Fig.2g_PDlength
Data value	Data set ID	Replicate ID
229.45	1	1
195.69	1	1
221.81	1	1
205.8	1	1
212.65	1	2
255.13	1	2
224.39	1	2
223.95	1	2
236.86	1	2
200.26	1	2
237.99	1	2
334.56	1	3
333.75	1	3
266.26	1	3
297.24	1	3
325.8	1	3
397.24	1	3
297.3	1	3
273.97	1	3
275.14	1	3
284.56	1	3
312.89	1	3
413.41	2	1
404.4	2	1
384.55	2	1
536.71	2	1
391.73	2	1
453.27	2	1
376.66	2	1
378.78	2	2
392.87	2	2
364.1	2	2
436.58	2	2
384.45	2	3
525.44	2	3
494.84	2	3
207.88	3	1
221.25	3	1
218.54	3	1
200.88	3	1
189.95	3	1
209.57	3	2
297.31	3	2
162.71	3	2
256.6	3	2
216.31	3	2
191.26	3	3
316.85	3	3
281.88	3	3
236.82	3	3
237.31	3	3
257.13	3	3
214.17	3	3
221.06	3	3
210.14	3	3
214.49	3	3
212.92	3	3
237.54	3	3
215.6	3	3
207.2	3	3
311.08	4	1
368.9	4	1
404.09	4	1
344.36	4	1
388.71	4	1
402.08	4	2
384.47	4	2
317.24	4	2
450.19	4	2
383.38	4	2
336.8	4	3
354.97	4	3
387.7	4	3
349.21	4	3
329.65	4	3

## Sheet: Fig.2h_CWthickness
Data value	Data set ID	Replicate ID
203.06	1	1
205.88	1	1
200.77	1	1
213.17	1	1
211.2	1	1
206.96	1	1
208.56	1	1
203.15	1	1
170.65	1	2
160.52	1	2
167.86	1	2
179.3	1	2
176.09	1	2
154.98	1	2
173.24	1	2
167.56	1	2
178.02	1	2
184.98	1	2
202.75	1	2
163.48	1	2
155.52	1	2
159.11	1	2
291.54	1	3
280.2	1	3
310.43	1	3
314.79	1	3
245.25	1	3
273.15	1	3
273.16	1	3
279.43	1	3
258.13	1	3
294.5	1	3
367.39	1	3
390.75	1	3
242.75	1	3
269.46	1	3
227.8	1	3
255.72	1	3
225.46	1	3
237.96	1	3
278.18	1	3
287.32	1	3
295.73	1	3
276.26	1	3
331.18	2	1
318.22	2	1
348.19	2	1
322.95	2	1
335.12	2	1
339.33	2	1
326.66	2	1
654.46	2	1
319.11	2	1
305.86	2	1
339.35	2	1
398.37	2	1
360.64	2	1
298.9	2	1
330.06	2	2
328.26	2	2
333.6	2	2
331.12	2	2
314.02	2	2
333.99	2	2
356.52	2	2
399.91	2	2
312.59	2	2
308.51	2	2
470.88	2	2
488.88	2	2
438.07	2	2
412.55	2	2
145.27	3	1
153.53	3	1
166.26	3	1
192.01	3	1
166.15	3	1
167.56	3	1
151.37	3	1
197.17	3	1
184.64	3	1
185.1	3	1
184.5	3	2
249.57	3	2
178.08	3	2
256.26	3	2
181.77	3	2
169.78	3	2
169.8	3	2
179.37	3	2
168.98	3	2
188.72	3	2
152.43	3	3
162.07	3	3
274.04	3	3
276.49	3	3
233.57	3	3
275.77	3	3
142.54	3	3
142.06	3	3
152.14	3	3
153.47	3	3
164.03	3	3
202.12	3	3
176.17	3	3
155.22	3	3
169.32	3	3
162.67	3	3
178.87	3	3
151.52	3	3
173.9	3	3
154.17	3	3
171.28	3	3
155.17	3	3
178.6	3	3
206.57	3	3
145.04	3	3
157.99	3	3
177.35	3	3
161.53	3	3
145.83	4	1
173.68	4	1
233.53	4	1
221.79	4	1
237.27	4	1
231.95	4	1
214.26	4	1
185.15	4	1
209.19	4	1
196.52	4	1
259.15	4	2
240.05	4	2
243.99	4	2
253.57	4	2
230.81	4	2
252.68	4	2
290.65	4	2
295.34	4	2
269.49	4	2
299.61	4	2
182.06	4	3
171.91	4	3
176.27	4	3
170.5	4	3
202.76	4	3
191.5	4	3
177.07	4	3
161.89	4	3
163.92	4	3
167.07	4	3
