# Supplementary material for: In situ architecture of plasmodesmata in Physcomitrium patens resolved by cryo-electron tomography
Source: Nat Plants. 2026 May 14;12(5):1051–61. doi: 10.1038/s41477-026-02294-9 (PMC13197227; doi:10.1038/s41477-026-02294-9)
Supplement: Supplementary file 10 — Statistical source data. [file 41477_2026_2294_MOESM10_ESM.xlsx]

## Sheet: Fig.3g_AssemblyWidth
Data value	Data set ID	Replicate ID
23.01	1	2
21.38	1	2
23.63	1	2
21.17	1	2
24.04	1	2
25.96	1	2
22.21	1	2
22.53	1	2
28.55	1	2
22.89	1	2
24.13	1	2
27.09	1	2
21.98	1	3
24.88	1	3
22.55	1	3
27.27	1	3
26.3	1	3
25.03	1	3
22.03	2	1
23.85	2	1
30.04	2	1
24.62	2	1
26.85	2	1
25.59	2	1
30.28	2	1
24.95	2	1
26.28	2	1
23.23	2	2
26.05	2	2
22.11	2	2
21.69	2	2
22.37	2	2
20.19	2	2
30.35	2	2
23.98	2	3
22.54	2	3
21.17	2	3
21.82	2	3
20.8	3	1
23.33	3	1
20.43	3	1
22.36	3	1
22.37	3	1
17.95	3	1
19.87	3	1
20.78	3	1
19.52	3	1
24.09	3	1
28.73	3	1
27.54	3	2
23.23	3	2
26.39	3	2
25.45	3	2
26.12	3	2
27.34	3	2
30.73	3	2
27.23	3	2
25.96	3	2
24.5	3	2
24.79	3	2
28.11	3	2
24.78	3	2
25.16	3	2
26.33	3	2
28.13	3	2
25.08	3	2
28	3	2
28.19	3	3
27.79	3	3
23.95	3	3
23.6	3	3
26.3	3	3
25.08	3	3
32.88	3	3
24.41	3	3
27.32	3	3
16.59	4	1
15.04	4	1
21.13	4	1
20.32	4	1
19.12	4	1
19.06	4	1
19.11	4	1
19.44	4	1
20.81	4	1
20.08	4	1
18.94	4	2
20.42	4	2
18.81	4	2
18.58	4	2
18.3	4	2
17.6	4	2
19.74	4	2
18.5	4	2

## Sheet: Fig.3h_CentralDTwidth
Data value	Data set ID	Replicate ID
10.5	1	2
12.64	1	2
10.4	1	2
8.8	1	2
12.32	1	2
8.97	1	2
12.29	1	3
10.33	1	3
10.32	1	3
8.73	1	3
13.47	3	1
11.99	3	1
13.38	3	1
15.88	3	1
10.73	3	1
17.88	3	1
14.26	3	1
15.27	3	1
11.05	3	1
15.81	3	2
14.4	3	2
12.22	3	2
12.81	3	2
13.75	3	2
11.31	3	2
9.92	3	2
12.94	3	2
11.46	3	3
11.7	3	3
14.3	3	3
11.74	3	3
9.22	4	1
9.91	4	1
9.02	4	1
7.58	4	2
10.7	4	2
7.95	4	2
9.15	4	2

## Sheet: Fig.3i_AssemblyLength
Data value	Data set ID	Replicate ID
109.6	1	2
108.09	1	2
126.4	1	2
139.12	1	2
126.85	1	2
115.76	1	2
99.66	1	2
140.81	1	2
98.44	1	2
134.89	1	2
114.22	1	2
120.4	1	3
79.81	1	3
109.33	1	3
103.27	1	3
427.21	2	1
422.87	2	1
428.2	2	1
389.39	2	1
384.7	2	1
407.38	2	1
384.72	2	2
431.54	2	2
472.83	2	2
421.92	2	3
73.25	3	1
86.74	3	1
90.78	3	1
107.29	3	1
104.35	3	1
102.05	3	1
93.76	3	1
95.9	3	1
78.29	3	1
108.8	3	1
105.96	3	1
108.23	3	1
88.66	3	1
111.07	3	1
86.21	3	2
121.44	3	2
103.95	3	2
136.27	3	2
119.44	3	2
97.26	3	2
111.23	3	2
84.54	3	2
104.52	3	2
99.5	3	2
100.55	3	2
135.94	3	2
107.73	3	3
125.16	3	3
130.43	3	3
137.37	3	3
109.6	3	3
124.18	3	3
87.57	4	1
54.15	4	1
127.18	4	1
79.21	4	2
80.41	4	2
114.57	4	2
87	4	2
86.57	4	2
69.6	4	2
67.56	4	2
73.86	4	2
141.22	4	3
166.03	4	3
106.75	4	3
210.97	4	3
105.13	4	3
134.6	4	3
140.83	4	3
132.13	4	3
124.18	4	3
96.24	4	3
93.48	4	3
