# Supplementary material for: In situ architecture of plasmodesmata in Physcomitrium patens resolved by cryo-electron tomography
Source: Nat Plants. 2026 May 14;12(5):1051–61. doi: 10.1038/s41477-026-02294-9 (PMC13197227; doi:10.1038/s41477-026-02294-9)
Supplement: Supplementary file 11 — Statistical source data. [file 41477_2026_2294_MOESM11_ESM.xlsx]

## Sheet: ExtDataFig1a_PDlength
Data value	Data set ID	Replicate ID
229.45	1	1
195.69	1	1
221.81	1	1
205.8	1	1
212.65	1	2
255.13	1	2
224.39	1	2
223.95	1	2
236.86	1	2
200.26	1	2
237.99	1	2
334.56	1	3
333.75	1	3
266.26	1	3
297.24	1	3
325.8	1	3
397.24	1	3
297.3	1	3
273.97	1	3
275.14	1	3
284.56	1	3
312.89	1	3
413.41	2	1
404.4	2	1
384.55	2	1
536.71	2	1
391.73	2	1
453.27	2	1
376.66	2	1
378.78	2	2
392.87	2	2
364.1	2	2
436.58	2	2
384.45	2	3
525.44	2	3
494.84	2	3
207.88	3	1
221.25	3	1
218.54	3	1
200.88	3	1
189.95	3	1
209.57	3	2
297.31	3	2
162.71	3	2
256.6	3	2
216.31	3	2
191.26	3	3
316.85	3	3
281.88	3	3
236.82	3	3
237.31	3	3
257.13	3	3
214.17	3	3
221.06	3	3
210.14	3	3
214.49	3	3
212.92	3	3
237.54	3	3
215.6	3	3
207.2	3	3
311.08	4	1
368.9	4	1
404.09	4	1
344.36	4	1
388.71	4	1
402.08	4	2
384.47	4	2
317.24	4	2
450.19	4	2
383.38	4	2
336.8	4	3
354.97	4	3
387.7	4	3
349.21	4	3
329.65	4	3

## Sheet: ExtDataFig1b_CWthickness
Data value	Data set ID	Replicate ID
203.06	1	1
205.88	1	1
200.77	1	1
213.17	1	1
211.2	1	1
206.96	1	1
208.56	1	1
203.15	1	1
170.65	1	2
160.52	1	2
167.86	1	2
179.3	1	2
176.09	1	2
154.98	1	2
173.24	1	2
167.56	1	2
178.02	1	2
184.98	1	2
202.75	1	2
163.48	1	2
155.52	1	2
159.11	1	2
291.54	1	3
280.2	1	3
310.43	1	3
314.79	1	3
245.25	1	3
273.15	1	3
273.16	1	3
279.43	1	3
258.13	1	3
294.5	1	3
367.39	1	3
390.75	1	3
242.75	1	3
269.46	1	3
227.8	1	3
255.72	1	3
225.46	1	3
237.96	1	3
278.18	1	3
287.32	1	3
295.73	1	3
276.26	1	3
331.18	2	1
318.22	2	1
348.19	2	1
322.95	2	1
335.12	2	1
339.33	2	1
326.66	2	1
654.46	2	1
319.11	2	1
305.86	2	1
339.35	2	1
398.37	2	1
360.64	2	1
298.9	2	1
330.06	2	2
328.26	2	2
333.6	2	2
331.12	2	2
314.02	2	2
333.99	2	2
356.52	2	2
399.91	2	2
312.59	2	2
308.51	2	2
470.88	2	2
488.88	2	2
438.07	2	2
412.55	2	2
145.27	3	1
153.53	3	1
166.26	3	1
192.01	3	1
166.15	3	1
167.56	3	1
151.37	3	1
197.17	3	1
184.64	3	1
185.1	3	1
184.5	3	2
249.57	3	2
178.08	3	2
256.26	3	2
181.77	3	2
169.78	3	2
169.8	3	2
179.37	3	2
168.98	3	2
188.72	3	2
152.43	3	3
162.07	3	3
274.04	3	3
276.49	3	3
233.57	3	3
275.77	3	3
142.54	3	3
142.06	3	3
152.14	3	3
153.47	3	3
164.03	3	3
202.12	3	3
176.17	3	3
155.22	3	3
169.32	3	3
162.67	3	3
178.87	3	3
151.52	3	3
173.9	3	3
154.17	3	3
171.28	3	3
155.17	3	3
178.6	3	3
206.57	3	3
145.04	3	3
157.99	3	3
177.35	3	3
161.53	3	3
145.83	4	1
173.68	4	1
233.53	4	1
221.79	4	1
237.27	4	1
231.95	4	1
214.26	4	1
185.15	4	1
209.19	4	1
196.52	4	1
259.15	4	2
240.05	4	2
243.99	4	2
253.57	4	2
230.81	4	2
252.68	4	2
290.65	4	2
295.34	4	2
269.49	4	2
299.61	4	2
182.06	4	3
171.91	4	3
176.27	4	3
170.5	4	3
202.76	4	3
191.5	4	3
177.07	4	3
161.89	4	3
163.92	4	3
167.07	4	3

## Sheet: ExtDataFig1d_MaxSleeve
Data value	Data set ID	Replicate ID
34.92	1	2
29.14	1	2
26.35	1	2
28.92	1	2
27.62	1	2
27.23	1	3
29.64	1	3
22.84	1	3
31.93	1	3
41.3	1	3
32.14	1	3
32.87	1	3
24.65	1	3
30.28	1	3
38.12	1	3
45.08	1	3
31.18	2	1
30.3	2	1
29.08	2	1
19.01	2	1
16.9	2	1
32.51	2	1
24.73	2	1
20.61	2	1
23.98	2	1
20.27	2	1
23.27	2	2
23.24	2	2
26.05	2	2
29	2	2
35.21	2	2
22.53	2	2
30.27	2	3
21.87	2	3
18.32	2	3
14.08	2	3
27.34	2	3
33.1	2	3
39.35	2	3
39.03	2	3
33.91	2	3
32.57	2	3
42.82	3	1
57.88	3	1
52.12	3	1
48.39	3	1
54.28	3	1
49.52	3	1
37.91	3	1
46.8	3	2
40.86	3	2
47.33	3	2
46.44	3	2
50	3	2
29.03	3	2
52.25	3	2
32.51	3	2
33.69	3	3
43.79	3	3
78.15	3	3
42.69	3	3
47.5	3	3
35.37	3	3
27.08	3	3
29.57	3	3
40.74	3	3
27.46	3	3
40.18	3	3
37.91	3	3
48.27	3	3
44.8	3	3
58.58	3	3
56.95	3	3
42.13	3	3
25.34	4	1
18.64	4	1
25.34	4	1
25.96	4	1
36.96	4	1
20.52	4	2
19.06	4	2
26.28	4	2
27.89	4	2
32.17	4	2
22.67	4	2
38.78	4	3
38.74	4	3
28.9	4	3
22.54	4	3
32.3	4	3
24.59	4	3
24.89	4	3

## Sheet: ExtDataFig1e_MaxPDwidth
Data value	Data set ID	Replicate ID
70.36	1	2
61.13	1	2
57.54	1	2
56.34	1	2
59.2	1	2
50.69	1	3
66.89	1	3
53.51	1	3
64.18	1	3
84.5	1	3
62.02	1	3
79.46	1	3
51.4	1	3
61.25	1	3
79.86	1	3
83.07	1	3
60.1	2	1
61.97	2	1
58.25	2	1
50.77	2	1
53.62	2	1
73.23	2	1
55.78	2	1
54.5	2	1
61.99	2	1
55.02	2	1
59.4	2	2
61.25	2	2
65.49	2	2
61.35	2	2
77.06	2	2
55.62	2	2
61.95	2	3
57.84	2	3
57.77	2	3
42.29	2	3
68.11	2	3
75.33	2	3
78.22	2	3
76.94	2	3
74.71	2	3
70.53	2	3
77.95	3	1
109.11	3	1
86.62	3	1
95.01	3	1
111.37	3	1
79.86	3	1
73.5	3	1
85.05	3	2
74.68	3	2
79.35	3	2
83.26	3	2
98.17	3	2
57.05	3	2
86.75	3	2
73.27	3	2
71.23	3	3
91.79	3	3
129.65	3	3
83.94	3	3
100.37	3	3
82.47	3	3
62.85	3	3
69.02	3	3
92.37	3	3
59.28	3	3
80.62	3	3
80.59	3	3
85.29	3	3
85.47	3	3
104.68	3	3
90.9	3	3
87.43	3	3
64.77	4	1
52.8	4	1
61.95	4	1
63.53	4	1
66.8	4	1
56.05	4	2
53.15	4	2
58.53	4	2
64.81	4	2
61.85	4	2
49.52	4	2
74.77	4	3
80.97	4	3
67.71	4	3
59.34	4	3
75.47	4	3
63.92	4	3
62.84	4	3

## Sheet: ExtDataFig1f_TetherLength
Data value	Data set ID
14.641	3
25.638	3
14.784	3
11.989	3
12.3	3
19.167	3
21.814	3
22.824	3
10.986	3
15.529	3
15.271	3
18.025	3
16.851	3
21.12	3
25.346	3
17.235	3
18.115	3
14.991	3
18.785	3
20.102	3
19.712	3
18.101	3
15.491	3
10.138	3
18.339	3
20.091	3
17.187	3
25.701	3
18.886	3
16.98	3
22.486	3
16.637	3
18.318	3
18.709	3
14.822	3
13.89	3
17.824	3
15.663	3
17.463	3
20.661	3
21.768	3
20.188	3
25.436	3
23.585	3
23.958	3
22.029	3
19.41	3
19.714	3
18.266	3
18.441	3
22.297	3
23.945	3
17.937	3
19.714	3
18.303	3
25.697	3
24.799	3
23.748	3
20.023	3
20.063	3
23.326	3
22.275	3
26.436	3
21.007	3
22.275	3
19.723	3
18.387	3
34.96	3
23.326	3
20.311	3
24.851	3
26.283	3

## Sheet: ExtDataFig1g_DTlength
Data value	Data set ID	Replicate ID
237.02	1	1
210.88	1	1
234.42	1	1
226.47	1	1
213.86	1	2
260.32	1	2
230.06	1	2
227.67	1	2
241.54	1	2
209.91	1	2
242.45	1	2
339.09	1	3
349.47	1	3
272.48	1	3
298.85	1	3
329.67	1	3
404.96	1	3
308.48	1	3
282.59	1	3
277.5	1	3
292.31	1	3
316.75	1	3
424.16	2	1
419.06	2	1
390.75	2	1
568.86	2	1
392.29	2	1
466.88	2	1
392.26	2	1
382.04	2	2
399.49	2	2
373.57	2	2
446.35	2	2
385.84	2	3
529.89	2	3
502.69	2	3
227.8	3	1
258.96	3	1
251.2	3	1
222.57	3	1
207.22	3	1
222.07	3	2
331.25	3	2
167.17	3	2
268.74	3	2
227.68	3	2
195.81	3	3
402.2	3	3
302.76	3	3
247.55	3	3
255.39	3	3
290.79	3	3
217.37	3	3
222.08	3	3
238.26	3	3
240.09	3	3
221.43	3	3
260.33	3	3
218.08	3	3
221.04	3	3
315.31	4	1
372.12	4	1
407.69	4	1
361.61	4	1
396.66	4	1
420.78	4	2
406.57	4	2
335.48	4	2
476.43	4	2
385.74	4	2
345.19	4	3
379.24	4	3
400.48	4	3
368.13	4	3
344.38	4	3

## Sheet: ExtDataFig1h_DTsinuosity
Data value	Data set ID	Replicate ID
1.033	1	1
1.0776	1	1
1.0569	1	1
1.1004	1	1
1.0057	1	2
1.0203	1	2
1.0253	1	2
1.0166	1	2
1.0198	1	2
1.0482	1	2
1.0187	1	2
1.0135	1	3
1.0471	1	3
1.0234	1	3
1.0054	1	3
1.0119	1	3
1.0194	1	3
1.0376	1	3
1.0315	1	3
1.0086	1	3
1.0273	1	3
1.0123	1	3
1.026	2	1
1.0362	2	1
1.0161	2	1
1.0599	2	1
1.0014	2	1
1.03	2	1
1.0414	2	2
1.0086	2	2
1.0168	2	2
1.026	2	2
1.0224	2	2
1.0036	2	3
1.0085	2	3
1.0159	2	3
1.0958	3	1
1.1705	3	1
1.1495	3	1
1.108	3	1
1.0909	3	1
1.0597	3	2
1.1141	3	2
1.0274	3	2
1.0473	3	2
1.0526	3	2
1.0238	3	3
1.2694	3	3
1.0741	3	3
1.0453	3	3
1.0762	3	3
1.1309	3	3
1.0149	3	3
1.0046	3	3
1.1338	3	3
1.1194	3	3
1.0399	3	3
1.096	3	3
1.0115	3	3
1.0668	3	3
1.0136	4	1
1.0087	4	1
1.0089	4	1
1.0501	4	1
1.0204	4	1
1.0465	4	2
1.0575	4	2
1.0575	4	2
1.0583	4	2
1.0062	4	2
1.0249	4	3
1.0684	4	3
1.033	4	3
1.0542	4	3
1.0447	4	3
