# Supplementary material for: In situ architecture of plasmodesmata in Physcomitrium patens resolved by cryo-electron tomography
Source: Nat Plants. 2026 May 14;12(5):1051–61. doi: 10.1038/s41477-026-02294-9 (PMC13197227; doi:10.1038/s41477-026-02294-9)
Supplement: Supplementary file 12 — Statistical source data. [file 41477_2026_2294_MOESM12_ESM.xlsx]

## Sheet: ExtDataFig3d_CalloseQuant
Data value	Data set ID	Replicate ID
1756151	1	1
1950480	1	1
1751041	1	1
2888994	1	1
1468202	1	1
704853	1	1
2570826	1	1
836439	1	1
936867	1	1
1629883	1	1
447133	1	1
951765	1	1
1786750	1	1
3663233	1	1
2100512	1	1
1962068	1	1
1822807	1	1
797642	1	1
2502698	1	1
2621666	1	1
802530	1	1
1697860	1	1
1650424	1	1
481527	1	1
767401	1	1
842275	1	1
1586935	1	1
1015816	1	1
3511563	1	2
2964773	1	2
5145321	1	2
1770643	1	2
6121815	1	2
4559850	1	2
2723330	1	2
1062515	1	2
871302	1	2
550528	1	2
540993	1	2
850115	1	2
1270673	1	2
1142358	1	2
2087595	1	2
3131577	1	2
3439190	1	2
3955912	1	2
1387756	1	3
1136270	1	3
2690346	1	3
3281641	1	3
1152282	1	3
677466	1	3
2132664	1	3
3436788	1	3
5227098	1	3
2181583	1	3
2511101	1	3
1345762	1	3
2295358	1	3
1354974	1	3
1435350	1	3
1104478	1	3
581053	1	3
1096869	1	3
1944848	1	3
680928	1	3
633972	1	3
2199595	1	3
2556740	1	3
1871411	1	3
3320085	1	3
3496457	1	3
1035993	1	3
2804675	4	1
1280242	4	1
4125766	4	1
2840485	4	1
2496777	4	1
2549954	4	1
3079959	4	1
729313	4	1
2155470	4	1
2291246	4	1
3488091	4	1
4410964	4	1
1535621	4	1
1408426	4	1
1539039	4	1
3435232	4	1
2341769	4	1
1960697	4	1
2484242	4	1
989350	4	1
1532338	4	1
1471577	4	1
4793670	4	1
2829914	4	1
4296645	4	1
3802366	4	1
1125207	4	2
711428	4	2
2965617	4	2
2014354	4	2
2246947	4	2
1212552	4	2
3733449	4	2
3231221	4	2
3976346	4	2
2198553	4	2
2415635	4	2
614104	4	2
671070	4	2
408842	4	2
365631	4	2
254597	4	2
654454	4	2
2804675	4	3
1280242	4	3
4125766	4	3
2840485	4	3
2496777	4	3
2549954	4	3
3079959	4	3
729313	4	3
2155470	4	3
2291246	4	3
3488091	4	3
4410964	4	3
1535621	4	3
1408426	4	3
1539039	4	3
3435232	4	3
2341769	4	3
1960697	4	3
2484242	4	3
989350	4	3
1532338	4	3
1471577	4	3
4793670	4	3
2829914	4	3
4296645	4	3
3802366	4	3
887127	3	1
673864	3	1
550102	3	1
522335	3	1
300396	3	1
713539	3	1
476133	3	1
192177	3	1
681255	3	1
777362	3	1
1079039	3	1
1997893	3	1
1088259	3	2
2585048	3	2
1378324	3	2
950742	3	2
695544	3	2
459963	3	2
1548582	3	2
1705671	3	2
2563608	3	2
1954546	3	2
2082005	3	2
482248	3	2
1532514	3	2
1777746	3	2
1505611	3	2
2391328	3	2
2309456	3	2
2226658	3	2
1088259	3	3
2585048	3	3
1378324	3	3
950742	3	3
695544	3	3
459963	3	3
1548582	3	3
1705671	3	3
2563608	3	3
1954546	3	3
2082005	3	3
482248	3	3
1532514	3	3
1777746	3	3
1505611	3	3
2391328	3	3
2309456	3	3
2226658	3	3
