# Supplementary material for: In situ architecture of plasmodesmata in Physcomitrium patens resolved by cryo-electron tomography
Source: Nat Plants. 2026 May 14;12(5):1051–61. doi: 10.1038/s41477-026-02294-9 (PMC13197227; doi:10.1038/s41477-026-02294-9)
Supplement: Supplementary file 13 — Statistical source data. [file 41477_2026_2294_MOESM13_ESM.xlsx]

## Sheet: ExtDataFig7e_MCTPlocalization
Data value	Data set ID	Replicate ID
1.335	5	1
1.402	5	1
2.193	5	1
2.751	5	1
1.404	5	1
1.689	5	1
2.816	5	2
2.498	5	2
3.952	5	2
4.463	5	2
3.338	5	2
2.087	5	2
3.323	5	2
1.891	5	2
2.705	5	3
3.363	5	3
2.472	5	3
2.888	5	3
2.126	5	3
1.601	5	3
1.761	5	3
2.249	5	3
1.753	5	3
2.152	6	1
1.957	6	1
3.359	6	1
2.421	6	1
1.51	6	1
1.498	6	1
10.112	6	1
3.097	6	1
1.27	6	2
4.142	6	2
6.537	6	2
2.799	6	2
4.702	6	2
5.936	6	2
1.743	6	2
4.956	6	2
3.111	6	3
3.722	6	3
5.169	6	3
3.604	6	3
8.387	6	3
26.335	6	3
4.675	6	3
15.395	6	3
